# Supplementary material for: Role of the halo sign in the assessment of giant cell arteritis: a systematic review and meta-analysis
Source: Rheumatol Adv Pract. 2021 Aug 19;5(3):rkab059. doi: 10.1093/rap/rkab059 (PMC8421813; doi:10.1093/rap/rkab059)
Supplement: rkab059_Supplementary_Data [file rkab059_supplementary_data.zip]

Archive with 2 entries (2 files):
- 21-055 Supplementary Table S3.docx
- 21-055 Supplementary Material.docx
